# Supplementary material for: Bluetongue Virus Surveillance in Yunnan, China, 2025: Isolation of Multiple Serotypes From Culicoides and Seasonal Seroepidemiology in Cattle
Source: Transbound Emerg Dis. 2026 Jul 15;2026:8145184. doi: 10.1155/tbed/8145184 (PMC13370200; doi:10.1155/tbed/8145184)
Supplement: Supplementary file 1 — Supporting Information 1 Table S1: The background information and GenBank accession numbers of all virus strains used in this study. [file TBED-2026-8145184-s002.xlsx]

## Sheet: Sheet1
Table S1: Information of all virus strains used in phylogenetic analysis.
Serotype	Topotype	Strain	Year	Country	Species isolated from	GenBank Accession no.
						Seg-2 (VP2)	Seg-6 (VP5)
BTV-1	Eastern	MKD20/08/Ind	2008	India	goat	KU234258	KU234262
BTV-1	Eastern	SKN8/07/Ind	2007	India	Culicoides	KF563937	MT674686
BTV-1	Eastern	MUK126/12/Ind	2012	India	goat	KY934047	‐
BTV-1	Eastern	DKL46/11/Ind	2011	India	sheep	KY934048	‐
BTV-1	Eastern	IND2003/05	2003	India	‐	KP696563	‐
BTV-1	Eastern	IND1999/01	1999	India	‐	AJ585114	AJ586662
BTV-1	Eastern	Avikanagar/94/Ind	1994	India	sheep	KF563930	‐
BTV-1	Eastern	Hisar/85/Ind	1985	India	sheep	KF563929	‐
BTV-1	Eastern	IND2001/01	2001	India	‐	AJ585115	AJ586663
BTV-1	Eastern	IND1992/02	1992	India	‐	AJ585112	AJ586660
BTV-1	Eastern	IND1988/01	1998	India	‐	AJ585113	‐
BTV-1	Eastern	IND2015/7A	2015	India	ovis aries	MK516506	MK516641
BTV-1	Eastern	IND1992/01	1992	India	‐	‐	AJ586659
BTV-1	Eastern	IND1985/01	1958	India	‐	‐	KP696512
BTV-1	Eastern	NRT37/ABT/HSR	2008	India	sheep	‐	KF664128
BTV-1	Eastern	IND2015/40	2015	India	Capra hircus	‐	MK516643
BTV-1	Eastern	IND2015/K13	2015	India	Ovis aries	‐	MK516637
BTV-1	Eastern	IND2010-VC12	2010	India	sheep	‐	KP339149
BTV-1	Eastern	K23/08	2008	India	sheep	‐	JX399153
BTV-1	Eastern	IND2010-KRM07	2010	India	sheep	‐	KP339139
BTV-1	Eastern	MKD19/08/Ind	2008	India	goat	‐	MT674687
BTV-1	Eastern	MKD25/08/Ind	2008	India	goat	‐	MT674684
BTV-1	Eastern	PTG13/11/Ind	2011	India	goat	‐	MT674685
BTV-1	Eastern	GP/CHT/1998	1998	India	sheep	‐	JQ414052
BTV-1	Eastern	IND1992/01	1992	India	‐	‐	AJ586659
BTV-1	Eastern	YNDH/103/2013	2013	China	bovine	PQ168273	PQ168277
BTV-1	Eastern	Y863	1979	China	sheep	KC879616	KC879620
BTV-1	Eastern	MAY1987/01	1987	Malaysia	‐	AJ585116	‐
BTV-1	Eastern	KorL83915	2010	South Korea	blood	KC153300	MG922839
BTV-1	Eastern	GRE2001/01	2001	Greece	‐	AJ585121	AJ586664
BTV-1	Eastern	AUS/01	2001	Australia	‐	AJ585120	‐
BTV-1	Eastern	CSIRO156	1979	Australia	‐	JN881986	JN881990
BTV-1	Eastern	DPP0065	1981	Australia	cattle	KM099523	KM099591
BTV-1	Eastern	DPP1000	1986	Australia	cattle	KM099524	KM099592
BTV-1	Eastern	DPP1315	1988	Australia	cattle	KM099525	KM099593
BTV-1	Eastern	E042	2005	Australia	cattle	MF384447	MF384695
BTV-1	Eastern	DPP8304	2010	Australia	cattle	KM099539	KM099607
BTV-1	Eastern	I480	2014	Australia	bovine	MT212637	MT212641
BTV-1	Eastern	L814	2018	Australia	bovine	MT212657	MT212661
BTV-1	Eastern	L288	2017	Australia	bovine	MT212647	MT212651
BTV-1	Eastern	V10110	2019	Australia	bovine	MN714724	MN714728
BTV-1	Eastern	2012-29	2012	Australia	cattle	MF384455	MF384703
BTV-1	Eastern	2011-11-01	2011	Australia	cattle	MF384470	MF384718
BTV-1	Eastern	1121	2003	Australia	cattle	MF384471	MF384719
BTV-1	Eastern	E050	1989	Australia	cattle	MF384442	MF384690
BTV-1	Eastern	G085	1997	Australia	cattle	MF384458	‐
BTV-1	Eastern	299	1999	Australia	cattle	MF384452	MF384700
BTV-1	Eastern	DPP2559	1993	Australia	cattle	KM099527	KM099595
BTV-1	Eastern	DPP3072	1994	Australia	cattle	KM099528	KM099596
BTV-1	Eastern	G093	2000	Australia	cattle	MF384464	MF384712
BTV-1	Eastern	DPP4032	1996	Australia	cattle	KM099529	KM099597
BTV-1	Eastern	DPP7137	2008	Australia	cattle	KM099537	KM099605
BTV-1	Eastern	DPP5844	2002	Australia	cattle	KM099534	KM099602
BTV-1	Eastern	DPP6112	2004	Australia	cattle	KM099535	KM099603
BTV-1	Western	RSArrrr/01	1985	South Africa	sheep	FJ969720	FJ969723
BTV-1	Western	SUD1987/01	1987	Sudan	‐	KP821022	KP821504
BTV-1	Western	CAR1982/01	1982	Cameroon	sheep	KP820998	KP821480
BTV-1	Western	LIB2007/06	2007	Libya	sheep	KP821008	KP821490
BTV-1	Western	ALG2008/10	2008	Algeria	sheep	KP820997	KP821479
BTV-1	Western	ALG2006/04	2006	Algeria	sheep	KP820996	KP821478
BTV-1	Western	ALG2006/01	2006	Algeria	sheep	KP820995	KP821477
BTV-1	Western	GIB2007/06	2007	Gibraltar	sheep	KP821004	KP821486
BTV-1	Western	SPA2007/04	2007	Spain	cattle	KP821018	KP821500
BTV-1	Western	SPA2009/01	2009	Spain	cattle	KP821021	KP821503
BTV-1	Western	MOR2009/01	2009	Morocco	sheep	KP821014	KP821496
BTV-1	Western	TUN2007/01	2007	Tunisia	sheep	KP821023	KP821505
BTV-1	Western	FRA2008/26	2008	France	cattle	KP821003	KP821481
BTV-1	Western	FRA2008/21	2008	France	cattle	KP820999	KP821485
BTV-1	Western	TV-1/16_(2341)	2016	France	bovine	‐	OP122112
BTV-1	Western	BTV-1/24-04_(4684)	2024	France	goat	‐	PV694168
BTV-4	Eastern	YTS-4	1997	China	cattle	JX560414	JX560418
BTV-4	Eastern	WGV103/ABT/HSR	2008	India	sheep	KF560418	KF560422
BTV-4	Eastern	IND2015/K4	2015	India	Ovis aries	MK516500	MK516635
BTV-4	Eastern	WGV-103/2008	2008	India	sheep	KY947344	‐
BTV-4	Eastern	UTKR-03/2012	2012	India	sheep	KY947345	‐
BTV-4	Eastern	DRNKL-01/2013	2013	India	sheep	KY947347	‐
BTV-4	Eastern	Aler-02/2013	2013	India	sheep	KY947346	‐
BTV-4	Eastern	KRNL-03/2013	2013	India	sheep	KY947348	‐
BTV-4	Eastern	MMR-06/2013	2013	India	sheep	KY947351	‐
BTV-4	Eastern	MBN-10/2013	2013	India	sheep	KY947349	‐
BTV-4	Eastern	MDR-05/2013	2013	India	sheep	KY947350	‐
BTV-4	Eastern	NRKTP-06/2013	2013	India	sheep	KY947342	‐
BTV-4	Eastern	CHT-03/2007	2007	India	sheep	KY947343	‐
BTV-4	Eastern	IND2015/6PK	2015	India	Ovis aries	‐	MK516639
BTV-4	Eastern	V3556	1996	Australia	bovine	MN714824	MN714828
BTV-4	Eastern	V4643	1999	Australia	bovine	MN714834	MN714838
BTV-4	Eastern	V6849	2006	Australia	bovine	MN714814	MN714818
BTV-4	Eastern	V6843	2006	Australia	bovine	MN714804	MN714808
BTV-4	Eastern	V9080	2014	Australia	bovine	MN714794	MN714798
BTV-4	Eastern	V9118	2014	Australia	bovine	MN714844	MN714848
BTV-4	Western	PV076075	2021	Spain	sheep	PV076075	‐
BTV-4	Western	21-03(6453)	2021	France	sheep	PP262563	‐
BTV-4	Western	PA-310552.1.4	2021	Italy	Ovis aries	PV926177	‐
BTV-4	Western	HUN2014	2014	Hungary	cattle	KP268815	‐
BTV-4	Western	MOR-27132	2014	Morocco	Ovis aries	PV926245	PV926249
BTV-4	Western	TUN10254	2013	Tunisia	‐	PV956173	‐
BTV-4	Western	VR24	2017	South Africa	Ovis aries	MG255580	‐
BTV-4	Western	SUD1983/01	1983	Sudan	cattle	KP821071	KP821553
BTV-4	Western	CA-26258	2012	Italy	Ovis aries	PV956183	PV956187
BTV-4	Western	MOR2009/10	2009	Morocco	sheep	KP821065	KP821547
BTV-4	Western	SPA2010/01	2010	Spain	cattle	KP821070	‐
BTV-4	Western	CYP2011/03	2011	Cyprus	sheep	KP821044	‐
BTV-4	Western	VR01	2017	South Africa	Ovis aries	MG255490	‐
BTV-4	Western	ISR-2096/9/15	2015	Israel	goat	OQ398245	‐
BTV-4	Western	TUR1978/01	1978	Turkey	‐	AJ585165	AJ586679
BTV-4	Western	GRE1979/01	1979	Greece	sheep	KP821051	KP821533
BTV-4	Western	ZAF/2017/Ceres	2016	South Africa	Ovis aries	MG255460	‐
BTV-4	Western	82027	2002	Italy	‐	DQ191276	‐
BTV-4	Western	EGY1977/01	1977	Egypt	‐	KP821047	KP821529
BTV-4	Western	BTV-4IT(L)	2003	Italy	sheep	‐	JN255887
BTV-4	Western	SPA2003/01	2003	Spain	Ovis aries	‐	AJ783908
BTV-4	Western	FRA2003/01	2003	France	‐	‐	KP821530
BTV-4	Western	SPA2005/02	2005	Spain	cattle	‐	KP821551
BTV-4	Western	GRE2014/08	2014	Greece	ovine	‐	MT879216
BTV-4	Western	MKD2020/06	2020	North Macedonia	ovine	‐	MT879206
BTV-4	Western	TUN-312752.1.21	2021	Tunisia	Bos taurus	‐	PV740653
BTV-4	Western	OR-301633	2021	Italy	Ovis aries	‐	PV926191
BTV-4	Western	GRE2012/02	2012	Greece	sheep	‐	KP821539
BTV-4	Western	ISR2006/12	2006	Israel	sheep	‐	KP821541
BTV-4	Western	RSArrrr/04	1969	Cyprus	sheep	‐	KP821548
BTV-5	Eastern	MZ13	2022	China	Culicoides	PQ303751	PQ303755
BTV-5	Eastern	MZL19	2023	China	cattle	PQ303741	PQ303745
BTV-5	Eastern	V084	2012	China	cattle	KT945042	‐
BTV-5	Eastern	V134	2012	China	cattle	KT945044	‐
BTV-5	Eastern	V136	2012	China	cattle	KT945045	‐
BTV-5	Eastern	V133	2012	China	cattle	KT945043	‐
BTV-5	Eastern	DPP9230	2015	Australia	cattle	MG924987	MG924991
BTV-5	Eastern	IND2015/547	2015	India	Ovis aries	MK516487	‐
BTV-5	Eastern	IND2014/10NLG	2014	India	Ovis aries	MK516505	‐
BTV-5	Eastern	IND2015/492	2015	India	Ovis aries	MK516465	MK516600
BTV-5	Eastern	IND2015/V2	2015	India	Ovis aries	MK516494	‐
BTV-5	Eastern	IND2015/404	2015	India	Ovis aries	MK516467	‐
BTV-5	Eastern	IND2015/491	2015	India	Ovis aries	MK516464	MK516599
BTV-5	Eastern	IND2015/475	2015	India	Ovis aries	MK516475	MK516610
BTV-5	Eastern	IND2015/476	2015	India	Ovis aries	MK516476	MK516611
BTV-5	Eastern	IND2015/V1	2015	India	Ovis aries	MK516493	MK516628
BTV-5	Western	ZAF/2011/Benoni	2015	South Africa	Ovis aries	MG255450	MG255453
BTV-5	Western	DVTD	1953	South Africa	Ovis aries	MT070940	MT070944
BTV-5	Western	RSArrrr/05	1953	South Africa	sheep	AJ585126	KP821582
BTV-5	Western	Labstr/ZAF/2014/OBP-115	2014	South Africa	Ovis aries	MT070880	MT070884
BTV-5	Western	VR45	2017	South Africa	Ovis aries	MT043249	‐
BTV-5	Western	CAR1982/02	1982	Cameroon	‐	AJ585181	AJ586701
BTV-5	Western	ISR2009/14	2009	Israel	bovine	MN710204	MN710233
BTV-5	Western	10.01_(5119)	2010	France	bovine	HQ241072	‐
BTV-5	Western	NIG1982/03	1982	Nigeria	‐	AJ585182	AJ586702
BTV-5	Western	ITA2025	2025	Italy	Ovis aries	PX460303	PX460307
BTV-5	Western	USA2003/FL	2003	USA	cattle	KX164060	KX164064
BTV-5	Western	OV1688	2022	USA	Odocoileus virginianus	PQ625403	PQ625407
BTV-5	Western	OV1714	2022	USA	Odocoileus virginianus	‐	PQ625397
BTV-5	Western	ISR2011/04	2011	Israel	‐	‐	MN710235
BTV-5	Western	ISR2009/13	2009	Israel	bovine	‐	MN710232
BTV-16	Western	Labstr/ZAF/Howell	1971	South Afric	Ovis aries	MT078350	MT078354
BTV-16	Western	VR08	2017	South Afric	Ovis aries	MG255530	MG255533
BTV-16	Western	NIG1982/10	1982	Nigeria	Nigeria	AJ585150	AJ586694
BTV-16	Eastern	BN96/16	1996	China	cattle	JN671907	JN671911
BTV-16	Eastern	ON-4/P/14	2014	Japan	Bos taurus	LC586239	‐
BTV-16	Eastern	KSB-6/C/08	2008	Japan	Culicoides	AB686225	AB686239
BTV-16	Eastern	KSB-31/C/01	2001	Japan	Culicoides	AB686221	AB686235
BTV-16	Eastern	173	1985	Japan	Bovine	AB686213	AB686227
BTV-16	Eastern	ON90-4	1990	Japan	Bovine	AB686217	AB686231
BTV-16	Eastern	13795/2010	2010	Turkey	sheep	MK014493	MK014489
BTV-16	Eastern	GRE2008/10	2008	Greece	sheep	KP820990	KP821472
BTV-16	Eastern	ISR2008/03	2008	Israel	goat	KP820992	KP821474
BTV-16	Eastern	CYP2010/02	2010	Cyprus	caprine	MN710199	MN710228
BTV-16	Eastern	ITL2002	2002	Italy	cattle	KF387522	KF387526
BTV-16	Eastern	ISR2001/18	2001	Israel	‐	AM773701	KP821473
BTV-16	Eastern	RSArrrr/16	1960	Pakistan	‐	AJ585137	AJ586719
BTV-16	Eastern	COR2004/01	2004	France	sheep	KP820988	KP821470
BTV-16	Eastern	243277	1999	Israel	‐	DQ191259	‐
BTV-16	Eastern	ISA1991/01	1991	Indonesia	‐	AJ585151	AJ586690
BTV-16	Eastern	E16	2016	Papua New Guinea	bovine	MN714784	MN714788
BTV-16	Eastern	RIVS-160	1990	Indonesia	‐	MF384481	MF384729
BTV-16	Eastern	IND/Goat/2010/16/HSR	2010	India	goat	JQ924821	JQ924825
BTV-16	Eastern	IND2010/cattle/16	2010	India	cattle	JX007924	‐
BTV-16	Eastern	MG710530	‐	India	‐	MG710530	‐
BTV-16	Eastern	G53/ABT/HSR	2011	India	goat	KF664134	KF664138
BTV-16	Eastern	INDAPNLRVC07/10	2007	India	sheep	KC751419	‐
BTV-16	Eastern	IND2014/01	2014	India	sheep	KX302635	KX302639
BTV-16	Eastern	MUK1/12/Ind	2012	‐	goat	KY934050	MG710533
BTV-16	Eastern	GNT7/07/Ind	2007	India	‐	MG710529	‐
BTV-16	Eastern	K31-08/ABT/HSR	2008	India	sheep	KF664104	KF664108
BTV-16	Eastern	IND2016/98	2016	India	sheep	ON675589	‐
BTV-16	Eastern	PDP2/13/Ind	2013	India	goat	KY934051	MG710534
BTV-16	Eastern	INDAPADBNR82/11	‐	India	sheep	KC751425	‐
BTV-16	Eastern	KAR_50/IND	‐	India	sheep	MG710531	MG710535
BTV-16	Eastern	Vjw-64/08/IND	2008	India	sheep	JN572917	JN572918
BTV-16	Eastern	INDAPMBNAP04/10	‐	India	sheep	KC751423	‐
BTV-16	Eastern	INDAPMBNAO06/10	‐	India	sheep	KC751424	‐
BTV-16	Eastern	DPP965	1987	Australia	cattle	JQ086232	JQ086236
BTV-16	Eastern	V2208	1992	Australia	bovine	MN227138	MN695903
BTV-16	Eastern	V9450	2016	Australia	bovine	MN695909	MN695913
BTV-16	Eastern	V5105	2000	Australia	ovine	MN747851	MN747855
BTV-16	Eastern	V9926	2018	Australia	bovine	MN747861	MN747865
BTV-16	Eastern	L026	2017	Australia	bovine	MT212667	MT212671
BTV-16	Eastern	V9921	2018	Australia	bovine	MN714754	MN714758
BTV-16	Eastern	V9975	2017	Australia	bovine	MN747881	MN747885
BTV-16	Eastern	V9942	2017	Australia	bovine	MN747871	MN747875
BTV-16	Eastern	V10109	2016	Australia	bovine	MN714744	MN714748
BTV-16	Eastern	M186	2019	Australia	bovine	MT212677	MT212681
BTV-16	Eastern	V9978	2018	Australia	bovine	MN714764	MN714768
BTV-16	Eastern	WA-16	2017	Australia	bovine	MN714774	MN714778
BTV-16	Eastern	KY63	1987	Japan	bovine	‐	AB686228
BTV-16	Eastern	SAD2004/0	2004	Italy	‐	‐	FM179951
BTV-16	Eastern	RIVS-113	1991	Indonesia	‐	‐	MF384747
BTV-16	Eastern	RIVS-178	1988	Indonesia	‐	‐	MF384728
BTV-16	Eastern	NS-1/E/02	2002	Japan	‐	‐	AB686236
BTV-16	Eastern	MZ-1/C/01	2001	Japan	Culicoides	‐	AB686234
BTV-16	Eastern	CYP2014/01	2014	Cyprus	bovine	‐	MN710229
Note: “-”, Not available.
